# Supplementary material for: Pramipexole Hyperactivates the External Globus Pallidus and Impairs Decision-Making in a Mouse Model of Parkinson’s Disease
Source: Int J Mol Sci. 2024 Aug 14;25(16):8849. doi: 10.3390/ijms25168849 (PMC11354263; doi:10.3390/ijms25168849)
Supplement: Supplementary file 1 [file ijms-25-08849-s001.zip]

Archive with 1 entries (1 files):
- ijms-3136915-supplementary.pdf
